# Supplementary material for: Impact of a non-return-to-work prognostic model (WORRK) on allocation to rehabilitation clinical pathways: A single centre parallel group randomised trial
Source: PLoS One. 2018 Aug 2;13(8):e0201687. doi: 10.1371/journal.pone.0201687 (PMC6072039; doi:10.1371/journal.pone.0201687)
Supplement: S3 File — (CSV) [file pone.0201687.s003.csv]

id	intervention	evaluationPathway	evaluationPathwayEndRehab
1	Control	0	0
2	Intervention	0	0
3	Intervention	0	0
4	Intervention	1	1
5	Control	0	0
6	Control	0	0
7	Intervention	0	0
8	Intervention	0	0
9	Intervention	1	1
10	Intervention	0	0
11	Control	0	0
12	Control	0	0
13	Control	1	1
14	Intervention	0	0
15	Intervention	0	0
16	Intervention	1	1
17	Intervention	0	0
18	Control	0	0
19	Control	0	0
20	Intervention	0	0
21	Intervention	0	0
22	Control	1	1
23	Intervention	0	0
24	Control	1	1
25	Intervention	0	1
26	Intervention	1	1
27	Control	0	0
28	Control	0	0
29	Intervention	0	0
30	Control	1	1
31	Intervention	0	0
32	Control	1	1
33	Control	0	0
34	Intervention	1	1
35	Intervention	0	0
36	Control	1	1
37	Control	0	0
38	Control	1	1
39	Control	0	0
40	Intervention	0	1
41	Intervention	0	0
42	Intervention	0	0
43	Intervention	0	0
44	Intervention	1	1
45	Control	0	0
46	Control	0	0
47	Intervention	1	1
48	Control	0	0
49	Control	0	0
50	Intervention	0	0
51	Control	0	0
52	Intervention	0	0
53	Control	0	0
54	Control	0	0
55	Control	1	1
56	Control	0	0
57	Control	0	0
58	Control	0	0
59	Control	0	0
60	Control	1	1
61	Intervention	1	1
62	Control	0	0
63	Control	0	0
64	Control	0	0
65	Intervention	0	0
66	Intervention	0	0
67	Intervention	0	0
68	Control	0	1
69	Control	0	0
70	Control	1	1
71	Intervention	0	0
72	Intervention	1	1
73	Intervention	1	1
74	Control	0	0
75	Intervention	0	0
76	Control	0	0
77	Intervention	0	0
78	Intervention	0	0
79	Intervention	0	0
80	Control	0	0
81	Control	0	0
82	Intervention	0	1
83	Control	0	0
84	Control	0	0
85	Control	0	0
86	Control	0	0
87	Intervention	0	0
88	Intervention	1	1
89	Intervention	0	0
90	Control	0	0
91	Control	0	0
92	Intervention	0	0
93	Intervention	0	0
94	Control	0	0
95	Control	0	0
96	Intervention	1	1
97	Intervention	1	1
98	Intervention	0	0
99	Intervention	0	0
100	Control	0	0
101	Intervention	0	0
102	Intervention	0	0
103	Control	1	0
104	Intervention	0	0
105	Control	0	0
106	Intervention	0	0
107	Intervention	0	0
108	Control	0	0
109	Intervention	0	0
110	Control	1	0
111	Intervention	0	0
112	Control	0	0
113	Control	0	0
114	Control	0	0
115	Intervention	0	0
116	Control	0	0
117	Control	1	1
118	Control	0	0
119	Intervention	0	0
120	Control	0	0
121	Intervention	0	0
122	Control	0	0
123	Control	0	0
124	Control	0	0
125	Control	0	0
126	Control	0	0
127	Intervention	0	0
128	Intervention	0	0
129	Control	0	0
130	Intervention	0	0
131	Intervention	1	1
132	Intervention	0	0
133	Control	0	0
134	Control	0	0
135	Intervention	0	0
136	Control	0	0
137	Control	0	0
138	Control	0	0
139	Intervention	1	0
140	Intervention	0	0
141	Intervention	0	0
142	Control	0	0
143	Control	0	0
144	Control	0	0
145	Intervention	0	0
146	Control	0	0
147	Intervention	0	0
148	Intervention	0	0
149	Intervention	0	0
150	Intervention	0	0
151	Intervention	0	0
152	Intervention	0	0
153	Intervention	0	1
154	Intervention	0	0
155	Control	0	0
156	Control	0	1
157	Intervention	0	0
158	Control	0	0
159	Control	0	0
160	Control	0	0
161	Intervention	0	0
162	Control	0	1
163	Control	0	0
164	Control	0	0
165	Intervention	0	0
166	Intervention	0	0
167	Intervention	0	0
168	Intervention	0	0
169	Intervention	0	0
170	Intervention	0	0
171	Control	0	0
172	Intervention	0	0
173	Intervention	0	0
174	Control	1	1
175	Control	0	0
176	Control	0	0
177	Control	0	0
178	Control	0	0
179	Control	0	0
180	Control	0	0
181	Intervention	0	0
182	Intervention	0	0
183	Control	0	0
184	Control	0	0
185	Intervention	0	0
186	Control	0	1
187	Intervention	0	0
188	Control	0	0
189	Control	0	0
190	Intervention	0	0
191	Control	0	0
192	Control	0	0
193	Intervention	0	0
194	Control	0	0
195	Intervention	0	0
196	Control	0	0
197	Intervention	0	0
198	Control	0	0
199	Intervention	0	0
200	Intervention	0	0
201	Control	0	0
202	Intervention	0	0
203	Intervention	0	0
204	Intervention	0	0
205	Intervention	0	0
206	Intervention	0	0
207	Control	0	0
208	Intervention	0	0
209	Control	0	0
210	Intervention	0	0
211	Intervention	0	0
212	Intervention	1	1
213	Intervention	0	0
214	Control	0	0
215	Intervention	0	0
216	Control	0	0
217	Control	0	0
218	Control	0	0
219	Intervention	0	1
220	Control	0	0
221	Intervention	0	0
222	Control	0	0
223	Control	0	0
224	Control	0	0
225	Control	0	0
226	Control	0	0
227	Intervention	0	0
228	Intervention	0	0
229	Control	0	0
230	Control	0	0
231	Intervention	0	0
232	Intervention	0	0
233	Control	0	0
234	Intervention	0	0
235	Intervention	0	1
236	Control	0	0
237	Intervention	0	0
238	Control	0	0
239	Intervention	0	0
240	Control	0	0
241	Control	0	0
242	Intervention	1	1
243	Intervention	0	0
244	Control	0	0
245	Control	0	0
246	Control	0	0
247	Control	0	0
248	Intervention	0	0
249	Control	0	0
250	Control	0	0
251	Intervention	0	0
252	Intervention	0	0
253	Intervention	0	1
254	Control	0	0
255	Control	0	0
256	Intervention	0	1
257	Intervention	0	0
258	Intervention	0	0
259	Intervention	0	0
260	Intervention	0	0
261	Intervention	0	0
262	Control	1	1
263	Control	0	0
264	Intervention	0	0
265	Intervention	0	0
266	Intervention	1	1
267	Intervention	0	0
268	Intervention	0	0
269	Control	0	0
270	Control	0	0
271	Intervention	0	0
272	Intervention	0	0
273	Intervention	1	1
274	Intervention	0	0
275	Control	0	0
276	Control	0	0
277	Control	0	0
278	Intervention	0	0
279	Control	0	0
280	Intervention	1	1
